# Supplementary material for: Selenium Biofortification Enhanced Grain Yield and Alleviated the Risk of Arsenic and Cadmium Toxicity in Rice for Human Consumption
Source: Toxics. 2023 Apr 11;11(4):362. doi: 10.3390/toxics11040362 (PMC10143363; doi:10.3390/toxics11040362)
Supplement: Supplementary file 1 [file toxics-11-00362-s001.zip]

Archive with 1 entries (1 files):
- toxics-2226347-supplementary.pdf
